# Supplementary material for: Chilling and Forcing From Cut Twigs—How to Simplify Phenological Experiments for Citizen Science
Source: Front Plant Sci. 2020 Sep 4;11:561413. doi: 10.3389/fpls.2020.561413 (PMC7498619; doi:10.3389/fpls.2020.561413)
Supplement: Supplementary file 2 [file DataSheet_2.csv]

Start of experiment: 2015-11-21
BBCH: 7
Days_outside	Days_inside	Branch_id
0	28	B-01-01
0	57	B-01-02
0	76	B-01-03
0	57	B-01-04
0	76	B-01-05
0	44	B-01-06
0	28	B-01-07
0	28	B-01-08
0	76	B-01-09
0	40	B-01-10
7	53	B-02-01
7	50	B-02-02
7	53	B-02-03
7	53	B-02-04
7	29	B-02-05
7	43	B-02-06
7	37	B-02-07
7	58	B-02-08
7	58	B-02-09
7	50	B-02-10
14	71	B-03-01
14	36	B-03-02
14	36	B-03-03
14	76	B-03-04
14	62	B-03-05
14	43	B-03-06
14	71	B-03-07
14	22	B-03-08
14	33	B-03-09
14	71	B-03-10
21	74	B-04-01
21	31	B-04-02
21	74	B-04-03
21	69	B-04-04
21	36	B-04-05
21	29	B-04-06
21	36	B-04-07
21	23	B-04-08
21	39	B-04-09
21	64	B-04-10
28	29	B-05-01
28	22	B-05-02
28	48	B-05-03
28	29	B-05-04
28	29	B-05-05
28	29	B-05-06
28	29	B-05-07
28	19	B-05-08
28	57	B-05-09
28	43	B-05-10
36	21	B-06-01
36	19	B-06-02
36	21	B-06-03
36	24	B-06-04
36	14	B-06-05
36	14	B-06-06
36	8	B-06-07
36	18	B-06-08
36	14	B-06-09
36	14	B-06-10
44	13	B-07-01
44	6	B-07-02
44	32	B-07-03
44	21	B-07-04
44	21	B-07-05
44	32	B-07-06
44	27	B-07-07
44	27	B-07-08
44	25	B-07-09
44	25	B-07-10
50	21	B-08-01
50	21	B-08-02
50	22	B-08-03
50	26	B-08-04
50	40	B-08-05
50	30	B-08-06
50	20	B-08-07
50	24	B-08-08
50	22	B-08-09
50	28	B-08-10
57	15	B-09-01
57	14	B-09-02
57	38	B-09-03
57	19	B-09-04
57	28	B-09-05
57	28	B-09-06
57	28	B-09-07
57	22	B-09-08
57	19	B-09-09
57	28	B-09-10
65	17	B-10-01
65	22	B-10-02
65	11	B-10-03
65	11	B-10-04
65	17	B-10-05
65	13	B-10-06
65	14	B-10-07
65	0	B-10-08
65	14	B-10-09
65	13	B-10-10
76	9	B-11-01
76	9	B-11-02
76	11	B-11-03
76	11	B-11-04
76	12	B-11-05
76	9	B-11-06
76	13	B-11-07
76	12	B-11-08
76	9	B-11-09
76	11	B-11-10
85	10	B-12-01
85	10	B-12-02
85	8	B-12-03
85	10	B-12-04
85	5	B-12-05
85	10	B-12-06
85	10	B-12-07
85	5	B-12-08
85	7	B-12-09
85	8	B-12-10
95	4	B-13-01
95	4	B-13-02
95	4	B-13-03
95	4	B-13-04
95	4	B-13-05
95	4	B-13-06
95	5	B-13-07
95	5	B-13-08
95	3	B-13-09
95	3	B-13-10
108	4	B-14-01
108	3	B-14-02
108	3	B-14-03
108	4	B-14-04
108	0	B-14-05
108	3	B-14-06
108	0	B-14-07
108	3	B-14-08
108	3	B-14-09
108	3	B-14-10
114	0	B-15-01
114	0	B-15-02
114	0	B-15-03
114	0	B-15-04
114	0	B-15-05
114	2	B-15-06
114	2	B-15-07
114	0	B-15-08
114	0	B-15-09
114	0	B-15-10
